# Supplementary material for: Phenology and Diversity of Weeds in the Agriculture and Horticulture Cropping Systems of Indian Western Himalayas: Understanding Implications for Agro-Ecosystems
Source: Plants (Basel). 2023 Mar 8;12(6):1222. doi: 10.3390/plants12061222 (PMC10051328; doi:10.3390/plants12061222)
Supplement: Supplementary file 1 [file plants-12-01222-s001.zip]

Archive with 1 entries (1 files):
- plants-2252019-SI.xlsx
