# Supplementary material for: Phenology and Diversity of Weeds in the Agriculture and Horticulture Cropping Systems of Indian Western Himalayas: Understanding Implications for Agro-Ecosystems
Source: Plants (Basel). 2023 Mar 8;12(6):1222. doi: 10.3390/plants12061222 (PMC10051328; doi:10.3390/plants12061222)
Supplement: Supplementary file 1 [file plants-12-01222-s001.zip › plants-2252019-SI.xlsx]

## Sheet: Sheet1
Scientific name	Paddy field	Paddy field	Paddy field	Paddy field	Paddy field	Maize field	Maize field	Maize field	Maize field	Maize field	Mustard field	Mustard field	Mustard field	Mustard field	Mustard field	Apple garden	Apple garden	Apple garden	Apple garden	Apple garden	Vegetable garden	Vegetable garden	Vegetable garden	Vegetable garden	Vegetable garden
Achillea millefolium Linn.	0	0	0	0	0	0	0	0	0	0	0	0	0	0	0	0	0	15.25	0	0	0	0	0	0	0
Amaranthus caudatus L.	0	0	0	0	0	0	0	0	0	0	0	0	0	0	0	0	0	0	0	15.5	16.25	18.5	0	0	0
Amaranthus viridis L.	0	0	0	0	26.25	0	0	0	0	0	0	0	0	0	26.5	0	0	0	0	0	0	0	0	0	0
Anthemis cotula L.	21.75	0	14.25	15.75	0	0	0	0	0	0	0	0	0	0	0	21.25	0	14.5	15.5	0	0	0	17.25	0	18.5
Arabidopsis thaliana (L.) Heynh.	0	0	0	0	0	33.5	28.25	23.5	21.75	20.25	0	0	0	0	0	0	15.25	0	21.05	0	0	0	0	0	0
Avena sativa L.	0	0	0	0	0	0	0	0	0	0	0	0	0	0	0	0	16.5	0	38.75	0	0	22.25	0	0	0
Brassica rapa L.	0	0	0	0	0	0	0	0	0	0	17.75	0	19.5	21.75	18.75	0	0	0	0	0	0	0	0	0	0
Capsella bursa-pastoris (L.) Medik.	0	0	0	0	0	0	0	0	0	0	0	0	0	0	0	0	18.75	0	0	17.25	15.75	0	0	0	17.25
Cardamine hirsuta L.	0	21.25	14.75	28.25	0	0	0	0	0	0	0	0	0	0	0	0	21.25	14.75	37.25	0	16.5	0	0	0	0
Carex fedia Nees	0	0	0	0	0	47.5	37.5	0	0	0	0	0	0	0	0	0	0	0	0	0	0	0	0	0	0
Cerastium cerastoides (L.)	0	0	0	0	17.25	0	0	0	0	0	0	0	0	15.5	21.25	0	0	0	0	0	0	0	0	0	0
Chenopodium album L.	0	0	0	0	0	0	0	0	0	0	0	0	0	0	0	3	0	0	15.25	0	0	14.75	18.75	0	16.75
Cirsium arvense (L.) Scop.	0	0	0	0	0	0	0	0	0	0	0	0	0	0	0	0	0	0	0	14.75	0	0	0	0	0
Convolvulus arvensis L.	0	0	0	0	0	0	0	0	0	0	0	0	0	0	0	0	0	0	0	16.5	0	0	0	0	0
Cynodon dactylon (L.) Pers.	0	0	0	0	0	53.5	33.75	0	0	0	0	0	0	0	0	0	26.75	0	25.5	0	20.75	0	0	0	0
Daucus carota L.	0	0	0	0	0	16.25	0	0	0	0	0	0	0	0	0	14.5	0	0	0	15.25	0	16.5	0	15.25	0
Duchesnea indica (Andrews) Teschem.	0	0	0	0	0	31.75	33.25	0	0	0	0	0	0	0	0	0	0	0	0	0	0	16.25	0	0	14.75
Erigeron canadensis L.	16.25	0	0	0	0	28.5	23.5	21.25	23.5	19.5	16.5	0	0	0	14.5	15.25	0	15.75	0	16.75	0	14.75	0	16.5	18.5
Euphorbia helioscopia L.	0	0	0	0	0	0	0	0	0	0	0	0	0	0	0	0	0	0	0	0	14.25	0	0	0	0
Fumaria indica (Hausskn.) Pugsley	0	0	0	0	0	15.25	15.25	0	0	14.75	0	0	0	0	0	0	0	0	0	0	0	0	0	0	0
Gagea lutea (L.) Ker Gawl.	0	0	0	0	0	0	0	0	0	0	0	0	0	0	0	16.75	0	0	0	0	0	0	0	0	0
Galinsoga parviflora Cav.	0	0	0	0	0	0	0	0	0	0	0	0	0	0	0	0	14.25	0	0	14.5	0	0	14.5	0	15.25
Geranium rotundifolium L.	0	16.75	0	0	0	0	0	0	0	0	0	16.25	0	0	0	0	0	0	0	0	0	0	0	0	0
Iris germanica L.	0	0	0	0	0	23.75	0	0	0	0	0	0	0	0	0	0	0	0	0	0	0	0	0	0	0
Lactuca serriola L.	0	0	0	0	0	0	0	0	0	0	0	0	0	0	0	14.25	0	0	0	16.25	0	14.5	0	14.75	0
Mazus pumilus (Burm.f.) Steenis	0	0	0	15.25	21.25	0	0	0	0	0	0	0	0	0	0	0	0	0	0	0	0	0	0	0	0
Medicago polymorpha L.	0	0	0	0	0	0	0	0	0	0	0	0	0	0	0	0	0	26.5	0	0	0	0	0	0	0
Mentha arvensis L.	0	0	0	0	0	0	0	0	0	0	0	0	0	0	0	0	0	19.75	0	0	0	0	17.25	0	0
Mentha longifolia (L.) Huds.	0	0	18.25	21.5	0	0	0	0	0	0	0	0	18.25	21.25	0	17.5	0	0	16.75	0	0	0	16.5	0	0
Myosotis arvensis (L.) Hill	0	0	0	0	0	17.5	15.75	17.5	16.25	0	0	0	0	0	0	0	0	0	0	0	0	0	0	0	0
Nepeta cataria L.	0	0	0	0	0	0	0	0	0	0	0	0	0	0	0	16.25	0	0	0	0	0	0	0	0	0
Oenothera rosea L'Hér. ex Aiton	0	0	0	0	0	0	0	0	0	0	0	0	0	0	0	0	18.5	0	0	16.5	0	0	0	0	0
Persicaria hydropiper Delarbre	57.5	90.25	121.5	0	0	38.75	23.25	18.75	0	15.25	0	0	0	0	17.75	14.75	16.75	0	16.25	17.25	0	0	0	0	0
Phleum pratense L.	0	0	0	0	0	0	0	0	0	0	0	0	0	0	0	0	0	0	0	0	0	25.25	0	24.5	0
Plantago lanceolata L.	0	18.75	21.5	0	0	0	0	0	0	0	0	18.25	21.75	0	0	0	0	17.75	14.5	0	14.5	0	0	0	18.5
Plantago major L.	0	18.25	17.25	0	0	15.25	18.75	0	0	0	0	18.75	17.25	0	0	15.5	0	16.5	17.25	0	0	15.75	14.5	0	0
Poa annua L.	129.25	86.75	211.25	67.5	91.75	68.5	63.5	43.5	33.5	28.75	129.5	86.5	224.5	67.25	91.5	28.25	47.75	30.25	36.75	0	18.75	0	20.75	0	21.75
Poa bulbosa L.	0	0	0	0	0	0	0	0	0	0	0	0	0	0	0	0	0	0	27.25	0	0	0	0	0	0
Polygonum aviculare L.	20.75	0	0	0	0	38.25	31.25	25.25	18.75	0	20.5	0	0	0	0	20.75	0	21.75	0	0	0	18.25	0	15.75	0
Polypogon fugax Nees ex Steud.	0	0	0	0	0	20.75	23.75	0	0	0	0	0	0	0	0	0	0	0	0	0	0	0	0	0	0
Ranunculus arvensis L.	0	0	0	0	0	28.5	33.5	23.5	0	17.25	0	0	0	0	0	0	15.25	0	0	0	0	0	0	0	0
Ranunculus muricatus L.	0	0	0	0	0	0	0	0	0	0	0	0	0	0	0	0	0	15.25	0	15.75	0	0	19.25	0	0
Ranunculus sceleratus L.	14.5	18.25	34.75	15.75	17.25	21.5	15.5	0	0	0	14.75	18.5	34.5	15.25	17.25	0	0	0	0	0	0	0	0	0	0
Rorippa palustris (L.) Besser	0	0	0	0	0	23.75	38.75	28.75	21.75	18.5	0	0	0	0	0	0	0	0	0	0	0	0	0	0	0
Rorripa indica L.(Hiern)	0	0	0	0	0	16.25	17.25	0	0	0	0	0	0	0	0	0	0	0	0	0	0	0	0	0	0
Rumex dentatus L.	18.75	21.5	15.25	19.5	15.75	17.25	15.25	0	0	0	18.25	21.25	15.5	19.75	15.75	0	0	15.5	0	0	16.25	0	0	17.25	0
Senecio vulgaris L.	0	0	0	0	0	0	0	0	0	0	0	0	0	0	0	0	0	0	14.5	0	0	0	0	0	0
Sisymbrium loeselii L.	0	18.25	24.75	0	21.25	0	0	0	0	0	0	14.25	24.75	0	21.5	0	0	0	0	0	0	0	0	0	0
Sonchus oleraceus L.	0	0	0	0	0	0	0	0	0	0	0	0	0	0	0	0	0	0	0	0	0	14.5	0	0	14.5
Sorghum halepense (L.) Pers.	0	0	0	0	0	73.75	33.75	21.75	18.25	0	0	0	0	0	0	0	0	0	0	0	0	0	0	0	0
Stellaria media (L.) Vill.	0	0	0	0	0	0	0	0	0	0	67.5	100.5	121.5	0	0	0	0	0	0	0	0	0	0	0	0
Taraxacum officinale Weber	0	0	0	0	0	18.75	0	0	0	0	0	0	0	0	0	15.75	14.5	0	15.25	0	0	0	14.5	0	16.25
Trifolium pratense L.	0	21.5	26.25	0	0	23.5	21.25	0	0	0	0	21.75	16.25	0	0	0	41.25	0	0	0	25.75	0	0	20.75	0
Trifolium repens L.	0	0	0	26.75	0	20.25	15.5	0	0	0	0	0	0	36.5	0	51.5	0	38.75	31.75	0	0	0	19.75	0	0
Urtica dioica L.	0	0	0	0	0	0	0	0	0	0	0	0	0	0	0	18.25	0	0	0	0	0	0	0	0	0
Veronica beccabunga L.	0	0	0	0	0	0	0	0	0	0	0	0	0	0	0	0	0	0	0	0	0	17.5	14.25	18.25	0
Veronica peregrina L.	0	0	0	0	0	0	0	0	0	0	0	0	0	0	0	0	0	0	0	0	17.5	15.75	18.75	0	0
Veronica persica Poir.	0	0	0	0	0	0	0	0	0	0	0	0	0	0	0	0	0	0	0	21.25	0	0	0	0	0
Vicia sativa L.	0	0	0	17.25	15.5	17.75	15.25	0	0	0	0	0	0	17.25	15.25	0	0	0	0	0	0	0	0	0	0
